# Supplementary material for: Mutation of a single residue promotes gating of vertebrate and invertebrate two-pore domain potassium channels
Source: Nat Commun. 2019 Feb 15;10:787. doi: 10.1038/s41467-019-08710-3 (PMC6377628; doi:10.1038/s41467-019-08710-3)
Supplement: Supplementary file 3 — Source Data [file 41467_2019_8710_MOESM3_ESM.xlsx]

## Sheet: Cover page
Source Data File
Mutation of a single residue promotes gating of vertebrate and invertebrate two-pore domain potassium channels
Ben Soussia, El Mouridi, et al.
Nature Communications (2019)

## Sheet: Figure 1c
Figure 1c
Relative surface expression
hTWIK1-AA	L146D	L146N		mTASK3	L122D	L122N		mTREK1	G171D	G171N
0.58	1.56	0.28		0.38	0.2	0.17		0.28	0.07	0.2
1.72	0.55	1.6		0.73	0.59	0.66		0.77	1.23	0.85
0.64	0.45	0.98		0.72	0.42	0.04		1.64	0.21	0.54
0.39	0.32	1.01		0.29	0.13	0.16		0.62	0.25	0.36
1.43	0.29	0.65		0.3	0.17			0.07	0.16	0.07
	0.38	0.7		0.05	0.05			0.2	0.06	0.07
	0.49	0.41		1.08	0.59			0.26	0.26	0.17
		0.53		0.09	0.04			0.64		0.34
		0.62		0.3	0.18

## Sheet: Figure 2a,b
Figure 2a
IpH9.4/IpH7.4 at 0 mV
Wild type			L122N
Oocyte 1	2.49115		Oocyte 1	1.35952
Oocyte 2	2.40964		Oocyte 2	1.55475
Oocyte 3	3.41983		Oocyte 3	1.54393
Oocyte 4	2.88395		Oocyte 4	1.39998
Oocyte 5	2.33351		Oocyte 5	1.37768
Oocyte 6	3.43616		Oocyte 6	1.11729
Figure 2b
IpH9.4/IpH7.4 at 0 mV
Wild type			L122N
Oocyte 1	10.1685		Oocyte 1	1.89099
Oocyte 2	9.18731		Oocyte 2	1.35606
Oocyte 3	9.87731		Oocyte 3	1.97089
Oocyte 4	8.30408		Oocyte 4	1.42293
Oocyte 5	14.08		Oocyte 5	1.92384
Oocyte 6	10.4415		Oocyte 6	1.63667
Oocyte 7	8.43867		Oocyte 7	1.89804
Oocyte 8	8.2212		Oocyte 8	1.94624

## Sheet: Figure 3a,b,c,d
Figure 3A
IRb98/IK98
Wild-Type		G171D
Oocyte 1	5.60948	Oocyte 1	2.02617
Oocyte 2	5.92008	Oocyte 2	1.52815
Oocyte 3	6.14298	Oocyte 3	1.45662
Oocyte 4	4.78702	Oocyte 4	1.43465
Oocyte 5	5.06048	Oocyte 5	1.54892
Oocyte 6	4.10486	Oocyte 6	1.25738
		Oocyte 7	2.14253
Figure 3B
IRb98/IK98
Wild-Type		G196D
Oocyte 1	3.55403	Oocyte 1	1.10593
Oocyte 2	2.82818	Oocyte 2	0.97988
Oocyte 3	4.74244	Oocyte 3	0.88024
Oocyte 4	3.77225	Oocyte 4	1.08776
Oocyte 5	3.83598	Oocyte 5	1.047
Oocyte 6	2.91101	Oocyte 6	1.06909
Oocyte 7	7.13085	Oocyte 7	0.92072
		Oocyte 8	1.03306
Figure 3C
IBa2+/Icontrol
mTREK1				mTREK2				mTRAAK
Wild-Type		G171D		Wild-Type		G196D		Wild-Type		G137D
Oocyte 1	0.24608	Oocyte 1	0.68108	Oocyte 1	0.23934	Oocyte 1	0.45896	Oocyte 1	0.45578	Oocyte 1	0.66954
Oocyte 2	0.18603	Oocyte 2	0.66437	Oocyte 2	0.29008	Oocyte 2	0.49359	Oocyte 2	0.35864	Oocyte 2	0.59062
Oocyte 3	0.14942	Oocyte 3	0.55637	Oocyte 3	0.3121	Oocyte 3	0.45956	Oocyte 3	0.36063	Oocyte 3	0.57063
Oocyte 4	0.16178	Oocyte 4	0.60437	Oocyte 4	0.26115	Oocyte 4	0.5689	Oocyte 4	0.38474	Oocyte 4	0.72263
Oocyte 5	0.28872	Oocyte 5	0.60535	Oocyte 5	0.28814	Oocyte 5	0.54134	Oocyte 5	0.36237	Oocyte 5	0.5681
Oocyte 6	0.15197	Oocyte 6	0.59533	Oocyte 6	0.22293			Oocyte 6	0.32147	Oocyte 6	0.51917
		Oocyte 7	0.53158					Oocyte 7	0.33917	Oocyte 7	0.54855
								Oocyte 8	0.44696	Oocyte 8	0.64598
Figure 3D
[K+]o = 0 mM				[K+]o = 5 mM				[K+]o = 20 mM				[K+]o = 40 mM
Wild-Type		G171D		Wild-Type		G171D		Wild-Type		G171D		Wild-Type		G171D
Oocyte 1	0.19767	Oocyte 1	0.40062	Oocyte 1	0.24445	Oocyte 1	0.51006	Oocyte 1	0.51818	Oocyte 1	0.82096	Oocyte 1	0.63303	Oocyte 1	0.88325
Oocyte 2	0.29167	Oocyte 2	0.3687	Oocyte 2	0.26891	Oocyte 2	0.64126	Oocyte 2	0.625	Oocyte 2	0.8051	Oocyte 2	0.71015	Oocyte 2	0.82041
Oocyte 3	0.21428	Oocyte 3	0.32466	Oocyte 3	0.24419	Oocyte 3	0.58198	Oocyte 3	0.59701	Oocyte 3	0.81388	Oocyte 3	0.73016	Oocyte 3	0.89792
Oocyte 4	0.15842	Oocyte 4	0.56802	Oocyte 4	0.20561	Oocyte 4	0.72502	Oocyte 4	0.57143	Oocyte 4	0.84895	Oocyte 4	0.67123	Oocyte 4	0.8425
Oocyte 5	0.27941	Oocyte 5	0.40871	Oocyte 5	0.27941	Oocyte 5	0.62967	Oocyte 5	0.41071	Oocyte 5	0.82649	Oocyte 5	0.68605	Oocyte 5	0.88598
		Oocyte 6	0.49208			Oocyte 6	0.67989	Oocyte 6	0.54286	Oocyte 6	0.80986	Oocyte 6	0.67796	Oocyte 6	0.8348

## Sheet: Figure 4a,b,e,f
Figure 4a
TRAAK NPo
	TRAAK (-80 mV)	TRAAK G133D (-80 mV)		TRAAK (+80 mV)	TRAAK G133D (+80 mV)
Data 1	0.04	0.26		0.057	0.16
Data 2	0.0035	0.17		0.047	0.58
Data 3	0.0246	0.24		0.038	0.58
Data 4	0.016	0.13		0.048	0.67
Data 5	0.0248	0.25		0.055	0.37
Data 6	0.025	0.23		0.066	0.68
Figure 4e
Mean open time (ms)
	TRAAK (-80 mV)	TRAAK G133D (-80 mV)		TRAAK (+80 mV)	TRAAK G133D (+80 mV)
Data 1	0.4	0.844		0.47	0.95
Data 2	0.42	0.74		0.5	0.72
Data 3	0.41	0.6		0.49	0.84
Data 4	0.4	0.92		0.6	0.63
Data 5	0.4	0.95		0.54	0.78
Data 6	0.43	0.8		0.43	0.85
Conductance (pS)
	TRAAK (-80 mV)	TRAAK G133D (-80 mV)		TRAAK (+80 mV)	TRAAK G133D (+80 mV)
Data 1	107.5	106.25		76.5	47.5
Data 2	93.75	98.75		73.75	58.75
Data 3	116.25	103.75		74.75	47.5
Data 4	93.75	101.5		72.625	55
Data 5	101.25	108		70.625	71.25
Data 6	117.75	104.75		66.5	55
Figure 4b
TREK1 NPo
	TREK1 (-80 mV)	TREK1 G171D (-80 mV)		TREK1 (+80 mV)	TREK1 G171D (+80 mV)
Data 1	0.025	0.26		0.047	0.41
Data 2	0.011	0.135		0.069	0.45
Data 3	0.03	0.23		0.048	0.26
Data 4	0.02	0.352		0.038	0.39
Data 5	0.027	0.22		0.039	0.47
Data 6	0.0225	0.37		0.023	0.38
Figure 4f
Mean open time (ms)
	TREK1 (-80 mV)	TREK1 G171D (-80 mV)		TREK1 (+80 mV)	TREK1 G171D (+80 mV)
Data 1	0.473	0.7		0.76	0.95
Data 2	0.72096	0.8		0.7	0.88
Data 3	0.541	0.7		0.84	0.8
Data 4	0.56485	0.67		0.77	0.75
Data 5	0.50968	0.58		0.68	1
Data 6	0.5182	0.6		0.91	0.81
Conductance (pS)
	TREK1 (-80 mV)	TREK1 G171D (-80 mV)		TREK1 (+80 mV)	TREK1 G171D (+80 mV)
Data 1	60	126.25		92.5	83.75
Data 2	72.5	101.25		95	91
Data 3	85.75	102.5		85	85
Data 4	69.5	100		87.5	81.25
Data 5	77.5	95		90	78
Data 6	82.5	118.25		97.5	77.5

## Sheet: Figure 5a,b
Figure 5a
IRb98/IK98 at -110 mV
mTREK1 wild type		G171T		G171S		G171D		G171N
Oocyte 1	5.60948	Oocyte 1	3.82421	Oocyte 1	4.34601	Oocyte 1	2.02617	Oocyte 1	2.85259
Oocyte 2	5.92008	Oocyte 2	6.25479	Oocyte 2	3.42096	Oocyte 2	1.52815	Oocyte 2	1.14325
Oocyte 3	6.14298	Oocyte 3	3.09312	Oocyte 3	3.44087	Oocyte 3	1.45662	Oocyte 3	1.92689
Oocyte 4	4.78702	Oocyte 4	5.48751	Oocyte 4	2.47993	Oocyte 4	1.43465	Oocyte 4	1.89918
Oocyte 5	5.06048	Oocyte 5	4.42334	Oocyte 5	2.90197	Oocyte 5	1.54892	Oocyte 5	1.2987
Oocyte 6	4.10486	Oocyte 6	4.84471	Oocyte 6	3.56933	Oocyte 6	1.25738	Oocyte 6	1.44298
						Oocyte 7	2.14253
Figure 5B center
Tau (ms)
mTASK2 wild type		L127V		L127G		L127T		L127S		L127D		L127N
Oocyte 1	94.456	Oocyte 1	79.9011	Oocyte 1	49.7202	Oocyte 1	38.4018	Oocyte 1	42.3313	Oocyte 1	53.5438	Oocyte 1	43.4213
Oocyte 2	104.528	Oocyte 2	93.9615	Oocyte 2	48.7788	Oocyte 2	37.1972	Oocyte 2	30.727	Oocyte 2	52.4808	Oocyte 2	40.3928
Oocyte 3	155.899	Oocyte 3	77.7755	Oocyte 3	45.9557	Oocyte 3	39.7127	Oocyte 3	30.5224	Oocyte 3	51.2552	Oocyte 3	36.6016
Oocyte 4	122.555	Oocyte 4	62.5512	Oocyte 4	54.2359	Oocyte 4	42.8369	Oocyte 4	37.3091	Oocyte 4	50.7988	Oocyte 4	51.2821
Oocyte 5	121.672	Oocyte 5	84.9344	Oocyte 5	54.5279	Oocyte 5	40.8512	Oocyte 5	38.7207	Oocyte 5	49.8526	Oocyte 5	51.6312
Oocyte 6	146.974	Oocyte 6	89.8978	Oocyte 6	67.5558	Oocyte 6	43.9142	Oocyte 6	37.2118	Oocyte 6	49.8526	Oocyte 6	36.0386
Oocyte 7	160.33	Oocyte 7	107.41	Oocyte 7	71.9233	Oocyte 7	40.2536	Oocyte 7	53.0165	Oocyte 7	47.9097	Oocyte 7	14.832
Oocyte 8	162.536	Oocyte 8	90.5768	Oocyte 8	83.3722	Oocyte 8	51.8961	Oocyte 8	26.0157	Oocyte 8	52.485	Oocyte 8	19.8239
Oocyte 9	167.393	Oocyte 9	81.8342	Oocyte 9	75.026	Oocyte 9	49.8713	Oocyte 9	49.2629	Oocyte 9	51.4773	Oocyte 9	61.9603
Oocyte 10	149.507					Oocyte 10	47.6356	Oocyte 10	46.2631	Oocyte 10	51.5496	Oocyte 10	52.3761
Oocyte 11	130.143					Oocyte 11	31.9981	Oocyte 11	48.3421	Oocyte 11	52.2884		53.2173
Oocyte 12	135.739					Oocyte 12	58.313	Oocyte 12	50.6858		50.6882		58.2123
Oocyte 13	127.582					Oocyte 13	56.6024	Oocyte 13	51.513		51.1374		57.9701
Oocyte 14	154.119					Oocyte 14	57.7182	Oocyte 14	52.0415		60.7951
Oocyte 15	145.2					Oocyte 15	57.2098	Oocyte 15	50.2871
Oocyte 16	137.107					Oocyte 16	55.2453		51.8559
Oocyte 17	154.912					Oocyte 17	56.5992		43.1036
Oocyte 18						Oocyte 18	51.9332		48.5093
Oocyte 19						Oocyte 19	63.4516
Figure 5B right
IpH9.4/IpH7.4 at 0 mV
mTASK2 wild type		L127V		L127G		L127T		L127S		L127D		L127N
Oocyte 1	2.7465	Oocyte 1	2.29707	Oocyte 1	1.42814	Oocyte 1	1.21365	Oocyte 1	1.19866	Oocyte 1	1.2777	Oocyte 1	1.19384
Oocyte 2	3.34639	Oocyte 2	2.77317	Oocyte 2	2.50111	Oocyte 2	1.44272	Oocyte 2	1.26695	Oocyte 2	1.41953	Oocyte 2	1.19937
Oocyte 3	2.59665	Oocyte 3	2.09668	Oocyte 3	1.51288	Oocyte 3	1.08491	Oocyte 3	1.11881	Oocyte 3	0.99685	Oocyte 3	1.3877
Oocyte 4	2.93321	Oocyte 4	1.87919	Oocyte 4	1.47588	Oocyte 4	1.40045	Oocyte 4	1.32212	Oocyte 4	1.09715	Oocyte 4	1.38195
Oocyte 5	2.09453	Oocyte 5	2.28003	Oocyte 5	1.75473	Oocyte 5	0.97174	Oocyte 5	1.32584	Oocyte 5	1.01632	Oocyte 5	1.20588
Oocyte 6	2.43875	Oocyte 6	2.12995	Oocyte 6	1.50983	Oocyte 6	1.13339	Oocyte 6	1.28081	Oocyte 6	1.4191	Oocyte 6	1.16403
Oocyte 7	2.81149			Oocyte 7	1.47266	Oocyte 7	1.0822			Oocyte 7	1.36579	Oocyte 7	0.97513
Oocyte 8	2.62235											Oocyte 8	1.00852
Oocyte 9	3.13477											Oocyte 9	0.96035
Oocyte 10	3.18484
Oocyte 11	3.27381

## Sheet: Figure 6a,e
Figure 6A
Current (µA)
Wild-Type		V158L		V158G		V158T		V158S		V158N
Oocyte 1	0.13101	Oocyte 1	0.11412	Oocyte 1	1.60184	Oocyte 1	3.5235	Oocyte 1	6.69777	Oocyte 1	11.3758
Oocyte 2	0.11735	Oocyte 2	0.10605	Oocyte 2	1.85133	Oocyte 2	4.05223	Oocyte 2	5.6044	Oocyte 2	14.2622
Oocyte 3	0.11986	Oocyte 3	0.10479	Oocyte 3	1.70354	Oocyte 3	2.13177	Oocyte 3	4.70086	Oocyte 3	10.5445
Oocyte 4	0.13575	Oocyte 4	0.08996	Oocyte 4	2.41891	Oocyte 4	6.42837	Oocyte 4	6.90847	Oocyte 4	8.34291
Oocyte 5	0.09627	Oocyte 5	0.09982	Oocyte 5	1.78241	Oocyte 5	3.89089	Oocyte 5	7.37636	Oocyte 5	10.5526
Oocyte 6	0.10423	Oocyte 6	0.09078	Oocyte 6	1.72289	Oocyte 6	5.15935	Oocyte 6	7.7026	Oocyte 6	12.4717
								Oocyte 7	4.61335	Oocyte 7
								Oocyte 8	6.33968	Oocyte 8
										Oocyte 9
Figure 6E
Number of eggs laid in 48 hours
egl-23 WT	egl-23(A383V)	egl-23(L229N)	egl-23(L229S)
195	11	51	125
148	9	88	144
149	0	76	153
135	14	85	133
192	5	89	128
163	3	84	127
192	11	85	148
157	12	86	142
160	0	74	141
168	15	64	139
173	15	74	131
133	1	76	119
148	13	36	152
165	10	91	125
144	5	76	130
153	7	89	141
159	5	83	136
141	0	41	145
168	14	75	131
142	19	86	98
126	18	95	149
186	13	58	124
162	4	66	126
145	0	72	102
149	20	86	145
143	17	84	193
201	20	81	193
140	12	93	177
153	3	73	212
106	10	81	159
230	10	89	119
190	19	54	170
237	19	72	113
231	3	76	150
211	16	93	113
203	18	56	175
227	0	69	183
161	8	93	162
224	16	101	127
130	24	76	164
173	9	30	167
108	12	88	149
141	8		153
152	12		71
197	10		113
	15		181
	14		163
	0		184
	7		136
	6		165
	12		159
			185
			131
			90
			119
			105
			107

## Sheet: Sup. Figure 3
Supplementary Figure 3
TRAAK NPo
	TRAAK (-80 mV)	TRAAK G133S (-80 mV)	TRAAK G133D (-80 mV)		TRAAK (+80 mV)	TRAAK G133S (+80 mV)	TRAAK G133D (+80 mV)
Data 1	0.02	0.04	0.21		0.021	0.27	0.236
Data 2	0.03	0.16	0.27		0.06	0.52	0.75
Data 3	0.01	0.07	0.24		0.03	0.29	0.69565
Data 4	0.01	0.09	0.24		0.04	0.51	0.58
Data 5	0.02	0.09	0.14		0.04	0.18	0.71575
Data 6	0.005	0.2	0.27		0.03	0.54	0.26592
Data 7	0.03	0.18	0.11		0.05	0.44	0.18
Data 8	0.01	0.19	0.18		0.06	0.34	0.57
TRAAK mean open time (ms)
	TRAAK (-80 mV)	TRAAK G133S (-80 mV)	TRAAK G133D (-80 mV)		TRAAK (+80 mV)	TRAAK G133S (+80 mV)	TRAAK G133D (+80 mV)
Data 1	0.4	0.68	0.844		0.47	0.6	0.95
Data 2	0.42	0.59	0.74		0.5	0.53	0.72
Data 3	0.41	0.47	0.6		0.49	0.54	0.84
Data 4	0.4	0.78	0.92		0.6	0.6	0.63
Data 5	0.4	0.5	0.95		0.54	0.59	0.78
Data 6	0.43	0.59	0.8		0.43	0.64	0.85
Data 7	0.45	0.58	0.8		0.5	0.7	1
Data 8	0.4	0.7	0.75		0.55	0.7	0.85
TRAAK conductance (pS)
	TRAAK (-80 mV)	TRAAK G171S (-80 mV)	TRAAK G171D (-80 mV)		TRAAK (+80 mV)	TRAAK G171S (+80 mV)	TRAAK G171D (+80 mV)
Data 1	93.75	97.5	106.25		81.25	78.75	47.5
Data 2	107.5	98.75	100		65	61.25	43.75
Data 3	98.75	100	105		81.25	57.5	62.5
Data 4	100	107.5	100		75	86.25	50
Data 5	101.25	111.25	108.75		73.75	57.5	58.75
Data 6	97.5	107.5	98.75		61.25	66.25	72.5
Data 7	112.5	97.5	105		86.25	78.75	67.5
Data 8	120	105	108.75		68.75	67.5	67.5
TREK1 NPo
	TREK1 (-80 mV)	TREK1 G171S (-80 mV)	TREK1 G171D (-80 mV)		TREK1 (+80 mV)	TREK1 G171S (+80 mV)	TREK1 G171D (+80 mV)
Data 1	0.02	0.033	0.26		0.04	0.091	0.39
Data 2	0.03	0.017	0.366		0.05	0.119	0.4
Data 3	0.01	0.025	0.118		0.06	0.061	0.5
Data 4	0.027	0.007	0.18		0.03	0.04	0.278
Data 5	0.002	0.03	0.312		0.07	0.116	0.476
Data 6	0.003	0.06	0.452		0.02	0.028	0.241
Data 7	0.046	0.02	0.144		0.05	0.1	0.603
Data 8	0.06	0.04	0.21		0.034	0.069	0.191
TREK1 mean open time (ms)
	TREK1 (-80 mV)	TREK1 G171S (-80 mV)	TREK1 G171D (-80 mV)		TREK1 (+80 mV)	TREK1 G171S (+80 mV)	TREK1 G171D (+80 mV)
Data 1	0.473	0.64	0.7		0.76	0.75	0.95
Data 2	0.72096	0.78	0.8		0.7	0.74	0.88
Data 3	0.541	0.69	0.7		0.84	0.77	0.8
Data 4	0.56485	0.77	0.67		0.77	0.73	0.75
Data 5	0.50968	0.68	0.58		0.68	0.73	1
Data 6	0.5182	0.76	0.6		0.91	0.76	0.81
Data 7	0.6	0.63	0.8		0.9	0.78	0.87
Data 8	0.55	0.7	0.75		0.7	0.73	0.9
TREK1 conductance (pS)
	TREK1 (-80 mV)	TREK1 G171S (-80 mV)	TREK1 G171D (-80 mV)		TREK1 (+80 mV)	TREK1 G171S (+80 mV)	TREK1 G171D (+80 mV)
Data 1	65	77.5	115		92.5	97.5	62.5
Data 2	70	77.5	87.5		85	97.5	87.5
Data 3	77.5	81.25	102.5		93.75	91.25	76.25
Data 4	65	86.25	100		88.75	90	81.25
Data 5	82.5	91.25	107.5		90	90	75
Data 6	75	82.5	112.5		91.25	90	63.75
Data 7	76.25	83.75	91.25		93.75	88.75	57.5
Data 8	82.5	73.75	93.75		95	87.5	83.75
